# Supplementary material for: The Influence of Individual and Contextual Factors on the Vocational Choices of Adolescents and Their Impact on Well-Being
Source: Behav Sci (Basel). 2023 Mar 7;13(3):233. doi: 10.3390/bs13030233 (PMC10045217; doi:10.3390/bs13030233)
Supplement: Supplementary file 1 [file behavsci-13-00233-s001.zip]

Archive with 1 entries (1 files):
- behavsci-2185744-supplementary.pdf
